# Supplementary material for: Static posturography as a novel measure of the effects of aging on postural control in dogs
Source: PLoS One. 2022 Jul 8;17(7):e0268390. doi: 10.1371/journal.pone.0268390 (PMC9269968; doi:10.1371/journal.pone.0268390)
Supplement: S2 File — Data used in this manuscript can be found in this file. (XLSX) [file pone.0268390.s002.xlsx]

## Sheet: Young dogs
ID	Breed	Sex	Age (months)	Lifespan	Fractional lifespan	Weight (kg)	Height (cm)	BCS	Vel CC	Vel ML	Vel Ov	Range CC	Range ML	RMS CC	RMS ML	RMS Ov	95% ellipse area	SwayArea	Acc CC	Acc ML	Acc Ov	Log[Vel CC]	Log[Vel ML]	Log[Vel Ov]	Log[Range CC]	Log[Range ML]	Log[RMS CC]	Log[RMS ML]	Log[RMS Ovl]	Log[95% ellipse area]	Log[SwayArea]	Log[Acc CC]	Log[Acc ML]	Log[Acc Ov]
Y13	Siberian Husky	M	36.197	12.356	0.224	25.1	62	4	25.9569	7.46176	28.1882	8.23259	5.61814	1.99105	1.6334	2.62692	60.2544	19.4337	554.324	104.526	102.201	3.25644	2.00979	3.3389	2.1081	1.726	0.688663	0.490662	0.965813	4.09857	2.96701	6.31775	4.64943	4.62695
Y60	Beagle	FS	105.07	13.626	0.643	10.2	44	5	20.202	10.7072	24.235	7.36153	3.39447	1.84479	0.942615	2.08457	32.7988	14.1695	531.857	238.771	115.045	3.00578	2.37092	3.1878	1.99627	1.22215	0.612365	-0.0590979	0.734562	3.49039	2.65109	6.27638	5.4755	4.74532
Y33	Siberian Husky	MC	22.915	13.131	0.145	18.1	60	5	20.7977	11.0132	25.4486	7.1527	4.2463	1.97339	1.21647	2.36063	35.2156	13.6407	507.693	248.377	114.538	3.03484	2.3991	3.23666	1.96749	1.44605	0.679751	0.195951	0.858927	3.56149	2.61306	6.22988	5.51495	4.74091
Y43	GS	MC	53.52	10.684	0.417	42	74	5	28.4232	9.71716	31.6767	12.8713	6.89711	3.638	2.10794	4.22304	127.953	40.8892	605.679	121.593	106.847	3.34721	2.27389	3.45558	2.555	1.9311	1.29143	0.745712	1.44056	4.85166	3.71087	6.40635	4.80068	4.6714
Y28	Golden	FS	60.03	11.938	0.419	27.7	58	5	23.187	7.1256	25.245	8.32199	5.07681	2.26253	1.69211	2.85817	65.5322	22.8691	474.814	100.883	86.9697	3.14359	1.96369	3.22863	2.1189	1.62468	0.816483	0.525977	1.05018	4.18254	3.12979	6.16292	4.61396	4.46556
Y7	Jack Russell	MC	37.151	13.753	0.225	6.1	31	6	14.0961	9.02053	18.276	5.05161	4.05554	1.32819	0.988231	1.71044	23.2325	11.0368	281.322	179.251	74.0706	2.6459	2.1995	2.90559	1.61971	1.40008	0.283816	-0.011839	0.536751	3.14555	2.40124	5.6395	5.18879	4.30502
Y48	GS	M	54.049	9.517	0.473	50.9	70	7	29.8098	6.41876	31.6072	9.2978	4.08679	2.5322	1.19918	2.82665	42.8616	17.8363	694.671	104.935	115.989	3.39484	1.85923	3.45339	2.22978	1.40776	0.929089	0.181639	1.03909	3.75798	2.88124	6.54344	4.65335	4.75349
Y22	Jack Russell	MC	37.151	13.498	0.229	8.6	32.5	8	33.2384	11.3321	36.4537	11.0142	4.01887	2.6225	0.986531	2.87421	30.6654	12.6723	729.121	251.21	148.394	3.50371	2.42764	3.59604	2.39919	1.391	0.964127	-0.0135605	1.05578	3.42313	2.53942	6.59184	5.52629	4.99987
Y11	Boston	F	13.282	13.627	0.081	7.4	32	6	13.2334	14.5262	21.0676	4.70903	6.09352	1.29052	1.78928	2.26409	30.6244	10.089	290.134	308.394	88.427	2.58274	2.67596	3.04774	1.54948	1.80723	0.255045	0.581812	0.817171	3.4218	2.31145	5.67034	5.73138	4.48218
Y41	Chihuahua	FS	63.255	13.615	0.387	5.4	23	9	15.4925	9.96827	19.7408	5.49338	3.75914	1.43847	1.10722	1.84431	14.5023	6.70147	395.361	236.669	94.6064	2.74035	2.29941	2.98269	1.70354	1.32419	0.363581	0.10185	0.612103	2.67431	1.90233	5.9798	5.46666	4.54973
Y50	Golden	MC	14.72	11.752	0.104	30.2	62	5	26.6867	10.7831	30.368	7.15466	3.92709	1.92726	1.08217	2.23278	41.7296	14.851	669.537	214.664	126.503	3.28416	2.37798	3.41339	1.96776	1.3679	0.656098	0.0789674	0.803245	3.73121	2.69807	6.50659	5.36907	4.84027
Y21	Border	MC	96.06	12.246	0.654	24.4	55	5	18.2623	9.60639	22.2696	7.70264	5.32729	2.01785	1.63096	2.68043	47.1281	17.4034	403.622	175.484	93.4411	2.90484	2.26243	3.10322	2.04156	1.67284	0.702032	0.489169	0.985977	3.85287	2.85666	6.00048	5.16755	4.53733
Y62	Mix	MC	12.55	13.543	0.077	10.2	41	6	11.7253	7.76441	14.7249	4.09495	2.50629	1.06168	0.599906	1.22751	7.09897	3.36344	265.179	186.159	70.8445	2.46175	2.04955	2.68954	1.40976	0.918805	0.0598567	-0.510982	0.204986	1.95995	1.21296	5.58041	5.2266	4.26049
Y57	Scotish	FS	98.301	13.346	0.614	10	33	6	27.6873	13.8113	32.5763	9.86661	4.41922	2.33368	1.11056	2.59678	38.5588	18.1178	625.104	296.765	138.469	3.32097	2.62549	3.48359	2.28916	1.48596	0.847444	0.104867	0.954271	3.65218	2.89689	6.43792	5.69294	4.93065
Y42	GS	FS	36.033	12.337	0.243	24.8	60	4	34.2539	7.83502	36.2627	9.94678	4.76441	2.34769	1.4484	2.83671	53.4254	23.0009	756.092	142.351	129.419	3.5338	2.0586	3.59079	2.29725	1.56117	0.85343	0.370459	1.04265	3.97829	3.13553	6.62816	4.9583	4.86305
Y10	Boston	FS	73.348	13.559	0.451	8.2	33	5	38.694	17.2901	44.6684	14.8525	9.90759	4.05088	2.54785	5.05922	193.89	68.4591	765.387	315.343	160.866	3.65568	2.85014	3.79927	2.69817	2.2933	1.39893	0.935251	1.62121	5.26729	4.22624	6.64038	5.75366	5.08057
Y27	Border	FS	108.427	12.709	0.711	20.5	55	5	16.1941	7.10324	18.8446	4.5885	2.6345	1.06422	0.612706	1.24319	9.92597	5.08976	406.629	164.377	82.5201	2.78465	1.96055	2.93623	1.52355	0.968692	0.0622422	-0.48987	0.217679	2.29515	1.62723	6.0079	5.10216	4.41304
Y34	Siberian Husky	FS	33.69	13.14	0.214	16.4	53	4	14.8906	11.4893	20.0783	6.20876	4.58698	1.61717	1.16244	2.0176	29.7238	10.7725	345.913	236.556	90.5738	2.70073	2.44142	2.99964	1.82596	1.52322	0.48068	0.150519	0.701909	3.39195	2.377	5.84619	5.46618	4.50617
Y61	Mix	FS	31.52	12.515	0.21	21.1	51	5	21.627	8.95607	24.7942	8.02384	4.5328	2.00015	1.32812	2.45211	38.7756	14.6671	478.708	181.043	103.363	3.07394	2.19233	3.21061	2.08242	1.51134	0.693224	0.283765	0.896948	3.65779	2.68561	6.17109	5.19874	4.63825
Y12	Siberian Husky	MC	60.92	11.716	0.433	29.8	59	7	30.4072	8.0711	32.7638	6.43737	3.10714	1.6082	0.737328	1.78311	24.4747	11.1476	819.872	160.92	140.817	3.41468	2.08829	3.48932	1.86212	1.1337	0.475117	-0.304722	0.578357	3.19764	2.41122	6.70915	5.0809	4.94746
Y26	Labrador	MC	79.43	10.898	0.714	36.7	78	6	27.5209	10.0424	31.453	8.75233	3.90479	2.27067	1.1547	2.67797	43.5912	17.9435	570.053	192.415	114.969	3.31494	2.30681	3.44849	2.16932	1.36221	0.820074	0.143837	0.985059	3.77486	2.88723	6.34573	5.25966	4.74466
Y3	Jack Russell	MC	84.921	13.635	0.519	7.1	31	5	7.61376	4.58237	9.68988	3.13527	2.06892	0.700971	0.480473	0.879054	4.58275	1.96582	157.823	93.7263	38.0399	2.02996	1.52222	2.27108	1.14271	0.727024	-0.355289	-0.732984	-0.12891	1.5223	0.67591	5.06148	4.54038	3.63863
Y24	GS	M	60.033	10.692	0.468	41.7	73	5	25.2636	9.38892	28.4126	9.06424	5.90931	2.1606	1.70183	2.86396	55.6821	18.5958	622.638	168.714	112.553	3.22936	2.23953	3.34683	2.20434	1.77653	0.770386	0.531704	1.05221	4.01966	2.92294	6.43397	5.1282	4.72343
Y64	American Bulldog	MC	43.56	11.886	0.305	27.9	57	6	16.3273	5.96377	18.0643	5.15668	2.57138	1.34628	0.647775	1.51629	10.9545	4.01048	393.729	134.38	78.9177	2.79284	1.7857	2.89393	1.64029	0.944444	0.297347	-0.434211	0.416263	2.39375	1.38891	5.97566	4.90067	4.36841
Y17	Siberian Husky	FS	64.734	12.028	0.448	28.8	66	6	23.1814	11.6556	27.9012	8.13992	6.82228	2.04772	2.0387	2.92131	62.0329	22.794	520.703	207.17	110.388	3.14335	2.45578	3.32867	2.09678	1.92019	0.716725	0.712311	1.07203	4.12766	3.1265	6.25518	5.33354	4.704
Y65	Pitbull	MC	38.564	11.732	0.274	30.6	63	6	18.5203	6.53261	20.983	8.22308	4.24985	2.36223	1.19021	2.71339	42.7602	13.4371	400.07	109.33	78.5617	2.91887	1.87681	3.04371	2.10694	1.44688	0.859605	0.174129	0.998201	3.75561	2.59802	5.99164	4.69437	4.36388
Y46	Pitbull	MC	29.589	12.452	0.198	21.5	50	5	27.499	11.4867	32.0552	9.12884	5.11011	2.41574	1.36375	2.80202	62.4136	19.5825	603.389	168.632	114.302	3.31415	2.44119	3.46746	2.21144	1.63122	0.882005	0.310239	1.03034	4.13378	2.97464	6.40256	5.12772	4.73884
Y58	Pitbull	FS	59.277	12.282	0.402	24.1	55	6	11.7769	4.79216	13.3275	5.90678	2.73123	1.44612	0.757911	1.65743	13.9629	4.989	254.117	94.1618	55.1186	2.46614	1.56698	2.58983	1.7761	1.00475	0.368884	-0.277189	0.505266	2.6364	1.60724	5.53779	4.54501	4.00949
Y18*	Labrador	MC	57.863	11.657	0.414	30.3	59	7	141.004	48.4306	156.016	31.6585	17.4743	8.01515	4.96589	9.44489	725.571	376.342	3648.02	811.786	634.26	4.94879	3.88013	5.04996	3.45501	2.86073	2.08133	1.60259	2.24547	6.58696	5.9305	8.20194	6.69924	6.45246
Y59	Scotch Collie	FS	27.25	13.349	0.17	15.1	55	4	47.4302	9.25724	49.4551	9.86396	3.38541	2.62881	0.972501	2.82815	55.0776	27.018	1133.04	190.063	188.18	3.85926	2.22541	3.90107	2.28889	1.21948	0.966532	-0.0278843	1.03962	4.00874	3.29651	7.03266	5.24736	5.2374
Y56	Scotish	FS	85.282	13.196	0.539	10.1	28	6	20.7262	6.48958	22.3822	7.24727	2.61639	1.86338	0.677346	2.0204	10.5964	4.51435	478.508	146.904	92.979	3.0314	1.8702	3.10827	1.98062	0.961797	0.622391	-0.389574	0.703298	2.36051	1.50726	6.17067	4.98978	4.53237
Y8	Maltese	FS	71.18	13.753	0.431	5.4	28	5	16.5284	6.91892	18.5871	5.3304	2.24778	1.19998	0.53981	1.32253	11.3923	6.03928	412.953	173.554	90.1908	2.80508	1.93426	2.92247	1.67343	0.809942	0.182303	-0.616538	0.27955	2.43294	1.79828	6.02333	5.15649	4.50193
Y39	Border	FS	50.56	12.843	0.328	17.5	47	4	20.3449	8.2265	23.2635	8.80084	2.9794	1.86625	0.743735	2.0126	18.1407	7.4778	431.443	177.043	93.5213	3.01283	2.10736	3.14689	2.17485	1.09172	0.623932	-0.29607	0.699426	2.89816	2.01194	6.06713	5.17639	4.53819
Y52	Border	F	75.386	12.918	0.486	17.8	51	4	15.8629	7.78451	19.1845	4.82975	3.17405	1.15244	0.74211	1.42144	12.117	5.63398	398.355	182.754	85.7099	2.76398	2.05214	2.95411	1.57479	1.15501	0.141885	-0.298258	0.351674	2.49461	1.72882	5.98734	5.20814	4.45097
Y37	Labrador	MC	63.38	11.349	0.465	32.2	56	7	46.5712	17.8146	52.4989	12.0088	7.73793	3.0341	2.12199	3.73901	117.565	46.905	1296.45	292.527	227.271	3.84098	2.88002	3.96079	2.48564	2.04613	1.10991	0.752356	1.31882	4.76699	3.84813	7.16739	5.67856	5.42614
Y23	Golden	M	32.844	11.489	0.238	32.3	61.5	5	30.0877	13.5525	35.7394	8.15177	4.41977	1.96216	1.19429	2.3534	45.8528	20.1424	806.132	337.972	165.049	3.40412	2.60657	3.57625	2.09824	1.48609	0.674048	0.177553	0.855861	3.82544	3.00282	6.69225	5.82296	5.10624
Y36	Labrador	MC	41.425	11.993	0.288	27	57	5	53.7049	15.3507	58.2012	13.7683	6.41002	3.72291	1.81688	4.33576	118.267	53.7735	1376.19	250.696	232.919	3.9835	2.73116	4.06391	2.62237	1.85786	1.31451	0.597121	1.4669	4.77294	3.98478	7.22707	5.52424	5.45069
Y51	Border	F	27.025	13.124	0.172	17	55	5	36.7512	13.0969	40.8396	7.65848	4.04354	1.84427	1.04923	2.21313	27.5699	15.3154	958.422	344.823	185.425	3.60417	2.57238	3.70965	2.03581	1.39712	0.612085	0.048061	0.794407	3.31673	2.72886	6.86529	5.84303	5.22265
Y35	Border	M	26.53	12.997	0.17	18.3	56	4	34.3133	11.2104	37.7966	12.7915	5.28397	3.24621	1.37364	3.55599	70.5133	28.9933	749.053	216.737	153.216	3.53553	2.41684	3.63222	2.54878	1.66468	1.17749	0.317468	1.26863	4.2558	3.36707	6.61881	5.37869	5.03185
Y29	Border	MC	63.879	13.088	0.407	17.3	55	4	26.0134	8.91968	28.8818	7.65842	3.75232	1.89875	1.12236	2.24412	35.4527	14.1491	628.192	188.456	117.73	3.25861	2.18826	3.36321	2.03581	1.32237	0.641197	0.11543	0.808314	3.5682	2.64965	6.44285	5.23886	4.7684
Y20	Pitbull	FS	98	13.098	0.624	16.4	51.5	4	20.562	12.0485	25.2082	8.09691	4.26383	1.99339	1.01248	2.25568	22.5232	9.32598	442.038	274.791	106.425	3.02344	2.48894	3.22717	2.09148	1.45017	0.689837	0.0124031	0.813454	3.11454	2.2328	6.09139	5.61601	4.66744
* Excluded for being outlier

## Sheet: Senior Dogs
ID	Breed	Sex	Age (months)	Lifespan	Fractional lifespan	Weight (kg)	Height (cm)	BCS	Vel CC	Vel ML	Vel Ov	Range CC	Range ML	RMS CC	RMS ML	RMS Ov	95% ellipse area	SwayArea	Acc CC	Acc ML	Acc Ov	CBPI pain	CBPI Interference	LOAD	CP	Total Joint Pain	Log[Vel CC]	Log[Vel ML]	Log[Vel Ov]	Log[Range CC]	Log[Range ML]	Log[RMS CC]	Log[RMS ML]	Log[RMS Ovl]	Log[95% ellipse area]	Log[SwayArea]	Log[Acc CC]	Log[Acc ML]	Log[Acc Ov]	Log[CBPI pain+1]	Log[CBPI Interference+1]	Log[Total Joint Pain+1]
O44	Great dane	FS	121.74	9.68	1.05	54.1	89.5	4	22.0403	16.5731	29.916	7.40769	10.9594	2.08766	3.40986	4.01796	106.863	43.3655	531.938	220.474	113.004	0	3.7		Ab	4	3.09287	2.80778	3.39839	2.00252	2.3942	0.736044	1.22667	1.39077	4.67155	3.76967	6.27653	5.39578	4.72742	0	1.54756	1.60944
O06	Jack Russell	MC	160.11	13.59	0.98	10.2	43	5	19.7176	11.3463	24.8866	8.05427	5.1669	2.33836	1.45632	2.90548	41.2867	18.7017	427.447	210.364	99.3924	0	0.7	10	N	6	2.98151	2.42889	3.21433	2.0862	1.64227	0.849452	0.375912	1.0666	3.72054	2.92861	6.05783	5.34884	4.59908	0	0.530628	1.94591
O03	Labrador	FS	138.12	11.14	1.03	29.9	55	7	46.0017	21.1947	54.2116	19.4176	11.3339	5.5633	3.34544	6.56458	271.447	102.878	981.595	329.972	191.779	3.75	2.5	26	N	17	3.82868	3.05375	3.99289	2.96618	2.4278	1.71619	1.2076	1.88169	5.60377	4.63355	6.88918	5.79901	5.25635	1.55814	1.25276	2.89037
O35	Mix	FS	147.75	12.86	0.96	18.1	50	4	20.618	8.60811	23.9651	10.3026	5.97299	2.39903	1.69719	3.05428	63.3833	22.325	411.467	142.86	85.9328	1.5	1	7	N	2	3.02616	2.15271	3.1766	2.3324	1.78725	0.875063	0.528976	1.11654	4.1492	3.10571	6.01973	4.96186	4.45357	0.916291	0.693147	1.09861
O47	Australian Cattle	FS	118.03	12.81	0.77	17.3	45	7	21.0061	11.3854	25.5205	6.1194	3.10462	1.59147	0.864505	1.82675	29.9336	10.2944	516.616	255.859	111.397	0	0	6	N	5	3.04481	2.43233	3.23948	1.81146	1.13289	0.464656	-0.145599	0.602537	3.39898	2.3316	6.2473	5.54463	4.7131	0	0	1.79176
O32	Labrador	MC	121.97	11.49	0.88	35.4	65.5	5	46.5167	10.2437	48.9649	10.5598	5.20568	2.71854	1.41077	3.14428	79.0598	37.6756	1095.96	165.247	182.445	0.25	0.3	4	N	4	3.83981	2.32666	3.8911	2.35706	1.64975	1.0001	0.344134	1.14558	4.3702	3.62901	6.99939	5.10744	5.20645	0.223144	0.262364	1.60944
O28	Beagle	FS	178.78	13.56	1.1	9.4	38	6	15.2575	13.4942	22.1737	6.53216	5.26187	1.6339	1.53621	2.314	41.8472	16.4125	320.264	303.799	95.5132	1.5	0.5		Ab	2	2.72507	2.60226	3.09891	1.87674	1.66049	0.490972	0.42932	0.838978	3.73402	2.79804	5.76915	5.71637	4.55926	0.916291	0.405465	1.09861
O37	Pitbull	FS	162.84	11.54	1.18	29.4	51	6	26.347	12.9198	30.6873	11.9126	5.49	2.45292	1.16073	2.72559	47.8067	16.3689	545.708	319.02	149.713	5.5	6.8	29	Ab	5	3.27135	2.55876	3.42385	2.4776	1.70293	0.89728	0.149053	1.00268	3.86717	2.79538	6.30208	5.76526	5.00872	1.8718	2.05412	1.79176
O36	German Short Haired	MC	136.6	12.86	0.89	22.9	61	4	14.342	7.58828	17.631	7.64529	5.19872	1.99818	1.60097	2.7577	42.76	11.6039	301.77	122.943	69.2761	0.5	0.2	16	N	0	2.6632	2.0266	2.86966	2.03409	1.64841	0.692237	0.470612	1.0144	3.7556	2.45134	5.70966	4.81172	4.2381	0.405465	0.182322	0
O02	Border	MC	168.3	12.45	1.13	17.7	53	4	37.6893	14.0161	42.5983	13.221	8.28444	3.6662	2.46797	4.48608	172.195	42.863	748.147	213.382	140.697	2	2.3	21	Ab	16	3.62938	2.64021	3.75181	2.58181	2.11438	1.29916	0.903397	1.50098	5.14863	3.75801	6.6176	5.36308	4.94661	1.09861	1.19392	2.83321
O49	Australian Cattle	FS	168.49	12.81	1.1	17.8	47	6	35.1265	13.6925	39.8236	14.5402	7.24629	3.94038	2.07973	4.61512	147.376	44.9974	763.07	255.887	151.955	0.5	0.5	13	N	0	3.55896	2.61685	3.68446	2.67692	1.98049	1.37128	0.732236	1.52934	4.99299	3.80661	6.63735	5.54474	5.02358	0.405465	0.405465	0
O46	Labrador	FS	135.91	12.51	0.91	21.9	54	6	27.2433	10.1944	30.5733	11.8562	7.35271	3.00524	1.9916	3.75975	87.1133	32.974	599.688	192.022	122.264	0.25	0.2	5	N	4	3.30481	2.32184	3.42013	2.47285	1.99507	1.10036	0.688941	1.32435	4.46721	3.49572	6.39641	5.25761	4.80618	0.223144	0.182322	1.60944
O34	Pitbull	FS	153.24	12.23	1.04	26.4	63	5	22.1423	10.032	25.9942	9.16205	5.80293	2.7845	1.59951	3.30074	59.7176	21.8116	454.389	143.885	87.5752	1	0.3	14	N	10	3.09749	2.30578	3.25787	2.21507	1.75836	1.02407	0.469699	1.19415	4.08963	3.08244	6.11895	4.96901	4.4725	0.693147	0.262364	2.3979
O01	Boxer	FS	139.92	12.35	0.94	24.2	58	4	18.2187	7.95384	21.4461	5.84342	3.4608	1.61446	1.07667	2.00351	27.4803	11.5068	418.982	153.128	86.418	0.5	4	17	N	3	2.90245	2.07366	3.06554	1.76532	1.2415	0.478998	0.0738765	0.694899	3.31347	2.44294	6.03783	5.03127	4.4592	0.405465	1.60944	1.38629
O24	Dachshund	MC	130.26	13.33	0.81	8.2	24	7	30.9488	12.0475	34.985	18.8857	5.50773	4.35045	1.44628	4.62783	100.626	27.5089	604.007	248.212	148.533	1.75	3.8	23	N	2	3.43233	2.48886	3.55492	2.9384	1.70615	1.47028	0.368994	1.53209	4.61142	3.31451	6.40359	5.51428	5.0008	1.0116	1.56862	1.09861
O04	Jack Russell	FS	135.386	13.89	0.812	5	31	5	23.2878	10.8125	26.709	7.1114	3.74751	1.69553	0.923333	1.95544	21.0692	9.6006	585.693	266.358	133.853				N	0	3.14793	2.3807	3.285	1.9617	1.32109	0.527994	-0.0797652	0.670614	3.04781	2.26183	6.3728	5.58484	4.89675			0
O12	Beagle	FS	176.71	13.53	1.09	7.4	31.83	4	42.1677	17.0308	47.4272	23.0874	7.52725	5.58976	1.78341	5.95762	150.52	37.5576	754.762	335.282	173.012	2.5	3.2		Ab	5	3.74165	2.83503	3.8592	3.13929	2.01853	1.72094	0.578525	1.78467	5.0141	3.62587	6.6264	5.81497	5.15336	1.25276	1.43508	1.79176
O45	Setter	FS	130.72	11.11	0.98	36.9	67.5	7	17.4789	8.57599	21.3028	6.31601	6.06822	1.72528	1.87436	2.75802	50.4301	15.9631	338.145	109.561	66.7019	0	0		Ab	1	2.861	2.14897	3.05884	1.84309	1.80306	0.545392	0.628268	1.01451	3.92059	2.77028	5.82347	4.69648	4.20023	0	0	0.693147
O25	Pitbull	FS	147.52	12.43	0.96	24	53	6	17.7142	8.75256	21.0146	8.92686	4.39801	2.49548	1.13385	2.76017	47.6785	11.7445	334.088	151.57	71.9487	1.25	0.2	9	N	0	2.87436	2.16935	3.04522	2.18906	1.48115	0.914482	0.125615	1.01529	3.86448	2.46338	5.81141	5.02105	4.27595	0.81093	0.182322	0
O33	Mix	FS	163.43	13.4	1.02	9.2	31.5	5	47.5011	24.6101	57.2897	16.2882	7.67686	4.50777	2.04735	5.03332	149.25	72.7345	1051.41	580.635	231.743	0.25	0.3	10	Ab	8	3.86075	3.20316	4.04812	2.79044	2.03821	1.5058	0.716546	1.61608	5.00562	4.28682	6.95789	6.36412	5.44563	0.223144	0.262364	2.19722
O38	Pitbull	FS	139.3	11.36	1.02	30	60	6	13.9404	10.1469	19.1953	7.38685	4.85699	2.07708	1.35809	2.54497	55.3632	18.5631	247.716	164.295	63.2804	4.25	4.5	21	Ab	1	2.63479	2.31717	2.95467	1.9997	1.58042	0.730964	0.306081	0.934117	4.01392	2.92118	5.51228	5.10167	4.14758	1.65823	1.70475	0.693147
O07	Golden	FS	163.99	12.21	1.12	22.9	58	5	35.4013	11.9294	39.5278	12.6639	5.83379	3.15104	1.60762	3.59071	80.8931	28.7432	767.61	231.313	145.846	1	1.8	16	N	5	3.56675	2.47901	3.67701	2.53876	1.76367	1.14773	0.474757	1.27835	4.39313	3.3584	6.64328	5.44377	4.98255	0.693147	1.02962	1.79176
O39	Mix	FS	187.3	12.97	1.2	17.5	58	2	55.9252	23.1633	63.862	18.9192	8.54826	5.09681	2.34637	5.64365	263.026	82.6141	1148.12	452.997	236.985	1	3.8	19	Ab	7	4.02401	3.14257	4.15672	2.94018	2.14573	1.62861	0.852867	1.73053	5.57225	4.41418	7.04588	6.11589	5.46799	0.693147	1.56862	2.07944
O26	Mix	MC	144.85	12.57	0.96	15.3	38	5	27.4683	8.82849	30.1252	8.3873	2.92937	1.89331	0.739385	2.05584	24.8512	12.4704	673.661	209.622	130.821	0.25	0	9	N	4	3.31303	2.17798	3.40536	2.12672	1.07479	0.638328	-0.301936	0.720684	3.21291	2.52336	6.51273	5.3453	4.87383	0.223144	0	1.60944
** Data not available

## Sheet: Young dogs -  individual trials
ID	Vel CC1	Vel CC2	Vel CC3	Vel CC4	Vel CC5	Vel CC6	Vel CC7	Average	Vel ML1	Vel ML2	Vel ML3	Vel ML4	Vel ML5	Vel ML6	Vel ML7	Average	Vel Ov1	Vel Ov2	Vel Ov3	Vel Ov4	Vel Ov5	Vel Ov6	Vel Ov7	Average	Range CC1	Range CC2	Range CC3	Range CC4	Range CC5	Range CC6	Range CC7	Average	Range ML1	Range ML2	Range ML3	Range ML4	Range ML5	Range ML6	Range ML7	Average	RMS CC1	RMS CC2	RMS CC3	RMS CC4	RMS CC5	RMS CC6	RMS CC7	Average	RMS ML1
Y13	19.462	21.7215	39.1193	19.7518	13.8359	26.4229	41.3853	25.9569	5.01392	6.8895	6.89147	7.26226	5.51375	9.69627	10.9652	7.46176	21.2337	23.8715	40.4124	22.5163	15.8577	29.4355	43.9903	28.1882	5.10983	8.54406	12.2621	5.31685	4.69359	13.0601	8.64165	8.23259	4.28422	5.46475	3.32015	6.05563	3.8155	7.79638	8.59034	5.61814	1.2998	1.83621	2.93589	1.4247	1.34341	2.81224	2.28511	1.99105	1.62344
Y60	11.7464	34.8121	13.399	15.7982	16.8019	15.2076	33.649	20.202	6.57874	13.0402	8.47762	10.7556	8.19377	8.19919	19.7053	10.7072	14.4222	39.5378	16.7964	19.7472	19.9844	18.8138	40.3434	24.235	2.17237	12.3189	7.52469	5.63006	3.46793	4.32189	16.0949	7.36153	2.06717	3.69204	4.72993	2.50717	2.4152	1.60869	6.7411	3.39447	0.578502	2.96004	2.6636	1.56762	0.833237	0.76577	3.54475	1.84479	0.547485
Y33	25.6881	21.7881	17.1482	23.2464	28.9495	10.2622	18.5018	20.7977	6.30303	7.6988	6.96884	8.39091	33.6783	5.444	8.6086	11.0132	27.0316	24.8537	20.4673	25.0489	46.6169	12.4648	21.6572	25.4486	6.32478	10.3303	6.30706	4.83399	5.85678	4.23866	12.1773	7.1527	2.67551	4.70538	3.28165	2.95008	7.2329	1.76962	7.10893	4.2463	1.49143	3.13673	1.76442	1.14602	1.76407	1.12809	3.38295	1.97339	0.672358
Y43	19.3915	18.5809	15.7503	37.6494	52.3199	34.4918	20.7787	28.4232	9.89768	8.32843	4.74052	8.71623	23.312	6.25522	6.77001	9.71716	23.4514	21.4633	17.3609	39.5133	60.8076	35.8878	23.2526	31.6767	7.57671	8.11335	4.19406	13.0227	42.4534	7.3559	7.38318	12.8713	6.95122	4.23926	2.44014	6.32983	21.7443	3.38336	3.19165	6.89711	2.6956	2.24855	0.987119	3.61213	11.8199	2.10667	1.996	3.638	2.09245
Y28	25.2663	28.351	41.7886	11.0431	12.5458	27.4651	15.8491	23.187	4.69325	7.30475	13.2328	4.12167	7.30946	9.12073	4.09654	7.1256	26.0543	29.984	45.3203	12.2873	15.5811	30.6596	16.8283	25.245	5.53363	6.01479	20.5613	3.58544	4.65045	12.8379	5.07037	8.32199	1.82254	7.40981	13.0871	1.50969	3.26207	5.61497	2.8315	5.07681	1.40636	1.50622	6.70103	0.833808	1.16649	3.02464	1.19915	2.26253	0.522478
Y7	15.5009	11.2304	17.8365	14.9379	10.6841	19.7764	8.70681	14.0961	12.3384	6.21185	6.46925	11.6825	5.02627	15.8116	5.60389	9.02053	21.3988	14.07	20.5265	20.2839	12.783	27.3636	11.5062	18.276	6.48638	4.34892	5.06251	5.61284	2.89392	7.60463	3.35207	5.05161	4.29204	2.50948	4.99153	3.5984	1.63933	9.3844	1.97364	4.05554	2.26266	1.27012	1.20111	1.57125	0.773326	1.0561	1.16274	1.32819	1.12622
Y48	39.8815	21.8234	35.4435	26.2113	23.3045	17.0074	44.9969	29.8098	10.3866	7.14654	4.96533	8.42528	6.37359	4.84276	2.79121	6.41876	42.8826	24.8343	36.5202	28.2835	25.0327	18.3391	45.3581	31.6072	11.2229	13.4401	6.51829	11.4402	9.44393	3.32636	9.69281	9.2978	7.88259	4.98303	2.85053	6.44722	3.93402	1.21933	1.29084	4.08679	2.89911	3.91231	1.65907	3.27511	2.50764	0.928284	2.54388	2.5322	2.05022
Y22	18.695	23.0982	37.2289	17.3294	77.8153	34.7839	23.7183	33.2384	5.38429	6.4798	19.5053	12.0569	13.9354	9.9955	11.9678	11.3321	19.8096	24.7943	42.9029	22.5523	79.5647	37.0602	28.4917	36.4537	7.26403	6.88537	9.14233	7.54083	31.0984	9.03644	6.13218	11.0142	2.10153	1.68974	5.71888	6.46528	4.98668	2.77518	4.39479	4.01887	1.95372	1.86309	2.22849	1.13192	7.36238	2.13697	1.6809	2.6225	0.565702
Y11	18.9859	8.05151	9.56566	14.3909	6.90984	28.6645	6.06564	13.2334	27.1955	5.45897	7.387	25.6502	2.70017	29.3045	3.98723	14.5262	34.9483	10.3597	13.2526	30.4709	7.95553	42.5107	7.97544	21.0676	6.29876	1.91633	4.08229	3.71209	2.91469	11.584	2.45506	4.70903	10.9467	2.6919	2.47942	8.9939	0.66727	15.4994	1.37606	6.09352	1.75211	0.495381	1.20423	1.07948	0.527218	3.41845	0.556766	1.29052	3.04607
Y41	13.9539	14.1632	6.78188	37.6146	11.0996	20.2153	4.61892	15.4925	13.8973	6.31776	5.9487	9.06062	9.60083	21.2875	3.66519	9.96827	20.2236	16.4424	9.81929	39.1937	15.7197	30.5562	6.23099	19.7408	4.93983	5.27167	1.55021	6.76081	2.85919	15.0462	2.02571	5.49338	4.33989	1.34927	1.18995	2.02833	3.10677	12.9837	1.31602	3.75914	0.782593	1.18723	0.409121	1.48385	0.757897	5.04529	0.403313	1.43847	0.756811
Y50	27.2187	25.9828	23.2241	29.2947	38.973	20.6323	21.481	26.6867	16.8368	15.7431	12.8626	7.46772	9.18704	5.51467	7.86979	10.7831	33.7024	33.0527	27.7061	31.3804	40.9944	22.0521	23.6881	30.368	7.04997	6.84994	7.76662	11.2274	6.98143	6.42654	3.78072	7.15466	3.82036	7.09379	3.80409	4.41764	3.8854	2.1683	2.30003	3.92709	1.35823	2.31162	2.30618	3.23838	1.65258	1.57285	1.05097	1.92726	1.03486
Y21	15.5797	25.6158	17.4559	18.4388	24.5774	16.565	9.60308	18.2623	7.16654	12.8253	9.9785	6.978	9.41088	16.1702	4.71538	9.60639	17.9644	31.8208	21.2556	21.0109	27.9984	24.593	11.2444	22.2696	5.50825	14.6834	4.47321	6.09446	9.62961	8.49735	5.03213	7.70264	3.36173	8.67902	3.88841	4.36631	2.93576	12.2443	1.81543	5.32729	1.12384	3.85268	0.984105	1.62878	2.55367	2.29777	1.6841	2.01785	0.838124
Y62	7.97458	21.0311	5.34386	3.75423	15.8503	17.6283	10.4945	11.7253	5.25309	12.1932	5.66369	3.77889	9.64346	14.231	3.58755	7.76441	10.2228	24.7372	8.64781	5.71812	18.8325	23.2548	11.6614	14.7249	4.03971	6.92901	3.00845	1.70275	4.76337	4.13201	4.08938	4.09495	2.24947	3.24324	1.81857	1.54302	3.04953	3.39194	2.24828	2.50629	1.37289	1.5003	1.00468	0.417578	1.09501	0.893456	1.14788	1.06168	0.654156
Y57	13.0172	33.0483	58.7145	22.4188	12.2056	21.9469	32.4597	27.6873	7.11871	18.3235	23.9204	13.0044	7.94573	8.87123	17.4951	13.8113	15.9784	40.288	65.6593	26.9977	16.0321	24.669	38.4096	32.5763	8.38896	14.2132	11.9671	8.53178	3.44808	6.65162	15.8655	9.86661	4.17043	4.60706	4.79494	4.57398	1.8791	4.32694	6.58211	4.41922	1.37567	3.53447	2.78972	1.79916	1.14388	1.41235	4.28048	2.33368	0.733366
Y42	41.7347	38.495	35.775	35.763	23.9603	34.3205	29.7291	34.2539	9.02585	5.96374	9.61447	11.1507	7.64006	6.82392	4.62643	7.83502	43.3463	39.6997	39.2812	38.8392	26.3979	35.9296	30.3449	36.2627	17.0519	10.6973	9.99623	11.6148	7.25804	7.07147	5.93773	9.94678	6.82602	3.52285	7.23021	5.81968	7.07045	1.36996	1.51167	4.76441	4.22157	2.19082	2.26699	2.53501	1.67978	1.9983	1.54132	2.34769	1.82396
Y10	36.5506	57.6915	36.124	61.1485	17.0458	35.553	26.7444	38.694	22.1716	25.7071	12.8336	19.7429	6.56085	19.2878	14.7271	17.2901	46.3458	66.1187	39.8729	66.2221	19.4205	42.1979	32.5006	44.6684	9.82496	14.8332	10.7699	40.7432	6.10844	13.0131	8.67508	14.8525	4.84877	9.73575	10.6524	10.6985	1.93447	19.5715	11.9118	9.90759	2.1044	3.241	2.31005	13.2774	1.56073	3.72827	2.13429	4.05088	1.29222
Y27	12.1104	11.4426	19.3101	34.3339	14.5215	10.8256	10.8149	16.1941	3.66788	11.6001	6.27524	11.715	9.31348	3.60897	3.542	7.10324	13.1437	18.0272	21.1711	36.4913	19.0469	11.9693	12.0629	18.8446	4.32312	3.72429	6.75906	7.20603	4.59634	2.13947	3.37116	4.5885	2.3665	4.11978	3.91177	2.29676	2.96984	1.76337	1.01346	2.6345	1.07779	0.956196	1.34027	1.43906	1.17375	0.587365	0.875114	1.06422	0.542208
Y34	10.9771	12.7821	19.7918	15.9524	18.718	13.5413	12.4714	14.8906	12.8744	10.8359	13.5168	7.925	19.0727	8.74549	7.45497	11.4893	18.3184	17.3663	25.0649	18.591	28.5942	16.9655	15.648	20.0783	8.52299	5.29392	6.65992	4.4477	5.56645	7.51284	5.4575	6.20876	5.46726	3.6654	6.97661	1.78251	8.40269	3.42632	2.38806	4.58698	2.48053	1.65788	1.82187	0.887305	1.28423	1.80555	1.38285	1.61717	1.44023
Y61	29.2339	29.6089	6.86246	16.5503	29.2242	21.2984	18.6106	21.627	14.1669	13.6055	3.09471	8.58921	4.91253	9.30187	9.02177	8.95607	33.5511	35.306	8.16306	18.902	30.6041	25.2296	21.8035	24.7942	9.28698	17.1072	2.42333	3.91985	8.4805	7.17392	7.77505	8.02384	4.34642	9.05065	1.52225	2.40262	2.23805	4.42359	7.74605	4.5328	2.51787	4.91844	0.434796	0.857093	1.49744	1.62828	2.14716	2.00015	0.875178
Y12	19.3947	55.9254	37.2594	32.2618	13.5005	15.4153	39.0934	30.4072	7.80211	18.7734	2.79463	10.8863	3.57485	4.25059	8.41589	8.0711	22.6539	60.9565	37.6352	35.1855	14.5908	16.4772	41.8474	32.7638	4.69169	12.9532	4.96902	7.06979	3.65791	4.22319	7.4968	6.43737	1.89899	7.10723	0.738511	3.76852	2.06218	1.55267	4.62187	3.10714	1.10119	3.1608	1.37465	1.66388	0.873542	1.13297	1.95039	1.6082	0.379075
Y26	23.1403	22.759	21.6645	44.7637	17.5103	39.5191	23.2889	27.5209	6.36807	11.5995	15.4286	14.9421	7.58345	6.46443	7.91043	10.0424	25.0172	27.7091	29.9531	50.4948	19.8435	40.8349	26.3182	31.453	9.29686	12.463	4.58068	14.1457	4.88138	9.89417	6.00454	8.75233	2.37996	4.00208	9.36314	4.8329	2.43647	1.88651	2.4325	3.90479	2.98522	3.39306	1.14514	3.25714	1.23203	2.35245	1.52964	2.27067	0.779507
Y3	4.31543	7.14996	6.04186	12.7039	12.3962	5.7613	4.92759	7.61376	4.0308	5.53132	5.24561	3.14533	5.41478	3.09038	5.61833	4.58237	6.66494	9.74072	8.65467	13.425	14.1414	7.12243	8.08003	9.68988	1.90321	5.00235	3.87218	4.08957	2.69472	1.75435	2.63049	3.13527	2.27128	3.43124	1.67579	1.18391	1.89474	1.63005	2.3954	2.06892	0.444924	1.15615	0.778725	1.07011	0.706423	0.312936	0.437534	0.700971	0.547
Y24	18.6091	23.9619	35.8288	15.0929	22.8468	39.2023	21.3032	25.2636	4.4811	8.93453	10.0788	10.8163	6.82501	10.4202	14.1665	9.38892	19.8173	26.4663	38.7113	20.2161	24.6836	41.6148	27.3788	28.4126	4.54926	6.15464	15.5433	3.99508	6.09521	20.396	6.71608	9.06424	2.16037	2.27268	6.16987	6.9583	5.70252	7.41451	10.6869	5.90931	1.1862	1.39456	4.29185	1.12071	1.68188	3.74351	1.70548	2.1606	0.711897
Y64	16.7231	16.8072	15.9893	14.8676	12.4096	21.8827	15.6118	16.3273	4.3866	6.10281	9.09029	4.97838	5.2888	4.67112	7.22842	5.96377	17.8898	18.1151	19.1306	16.1112	13.883	23.2921	18.0279	18.0643	4.85561	7.50772	6.93181	4.1489	3.75453	4.75439	4.14377	5.15668	1.70187	2.26072	4.35111	2.25503	3.23556	1.60317	2.59222	2.57138	1.43527	2.22197	1.62985	1.09698	0.89949	1.11066	1.02977	1.34628	0.453014
Y17	27.1854	31.6946	21.2547	27.1619	13.9446	15.32	25.7087	23.1814	12.7753	16.917	9.77807	7.47172	5.92251	10.999	17.7254	11.6556	32.3087	39.1127	24.3819	29.1088	15.6674	21.0573	33.6715	27.9012	7.337	11.2849	4.40175	7.53913	6.53134	13.9342	5.95117	8.13992	10.3513	9.15275	3.72725	4.38088	3.93503	10.5021	5.70662	6.82228	1.79996	2.87404	1.00686	2.04793	1.35524	3.53866	1.71134	2.04772	3.1157
Y65	27.6482	7.32074	15.9292	23.4214	17.2398	23.3243	14.7584	18.5203	7.81574	4.03178	10.9011	3.45978	5.49966	6.61323	7.40703	6.53261	30.367	8.80534	21.438	24.2679	18.5113	25.8473	17.6444	20.983	15.307	3.51678	8.48216	7.00533	6.40372	11.1325	5.71407	8.22308	5.01933	3.78273	10.1195	1.02798	2.09017	3.09209	4.61712	4.24985	4.58511	0.907775	2.9297	1.97032	2.09875	2.59198	1.45196	2.36223	1.60059
Y46	29.9808	30.2796	59.5034	14.9877	19.4218	16.8349	21.485	27.499	6.74645	18.9041	15.7983	6.7259	7.899	16.9013	7.43165	11.4867	31.5197	38.9392	63.7711	17.2038	22.8914	26.0766	23.9843	32.0552	5.92581	13.9245	18.0843	8.18731	6.39294	4.73241	6.65454	9.12884	2.67283	10.423	5.97475	3.60208	4.5739	5.52712	2.99711	5.11011	1.59321	3.4912	4.30436	2.37653	1.8552	1.47131	1.81834	2.41574	0.767602
Y58	6.80031	18.2918	5.99578	8.47264	18.5638	11.8844	12.4299	11.7769	2.01325	5.94015	4.77614	4.22556	6.25114	4.37017	5.96874	4.79216	7.57883	20.1258	8.18309	10.1933	19.8848	13.2241	14.1024	13.3275	5.75639	9.78938	3.0069	5.11689	8.66812	2.89377	6.11599	5.90678	1.2231	5.17257	1.72489	3.89271	1.89716	1.98267	3.22553	2.73123	1.47668	2.57214	0.893341	1.42022	1.57386	0.638331	1.54826	1.44612	0.310541
Y18*	130.177	124.539	160.437	106.836	141.145	127.302	196.589	141.004	57.9316	50.3971	61.6284	47.5725	40.2502	27.8823	53.3524	48.4306	151.05	141.621	179.182	124.98	153.343	133.391	208.547	156.016	33.7637	24.8696	41.0516	28.2437	34.402	24.3249	34.9536	31.6585	16.7283	16.0828	24.5245	12.2242	15.3139	12.792	24.6548	17.4743	7.92564	6.33095	11.6341	6.09499	7.86956	6.42894	9.82186	8.01515	4.51785
Y59	34.2703	89.2281	40.4891	50.2652	45.2046	38.0338	34.5203	47.4302	7.31398	21.64	7.01192	5.21964	10.5805	3.66829	9.36639	9.25724	35.3161	94.1644	41.7943	51.0679	47.9438	38.7403	37.1588	49.4551	9.49946	18.1677	8.3904	8.37866	9.06261	7.89787	7.65103	9.86396	2.76683	8.56718	2.95314	2.51922	2.88156	1.02896	2.98098	3.38541	2.67955	4.69765	2.27912	2.28375	2.32315	1.93145	2.207	2.62881	0.746376
Y56	7.23396	6.74481	43.4507	17.9449	21.8018	29.7828	18.1242	20.7262	3.06867	3.04169	11.3423	6.49634	8.19734	8.67396	4.6067	6.48958	8.51094	7.91176	45.1249	19.9859	24.2982	31.3109	19.5331	22.3822	2.74873	3.08286	16.5803	9.45222	6.18679	9.00922	3.67078	7.24727	2.12042	2.4952	4.82436	1.67974	2.78472	2.81431	1.59601	2.61639	0.679813	0.752762	4.2713	2.62682	1.71611	1.95658	1.04027	1.86338	0.705472
Y8	13.761	11.905	7.34578	4.20641	55.6616	16.3158	6.50348	16.5284	5.83603	1.92409	2.42832	1.10059	25.2282	7.20779	4.70736	6.91892	15.5317	12.2518	8.21195	4.47841	62.4247	18.2475	8.96381	18.5871	3.74109	3.60283	2.75443	1.02837	12.833	10.527	2.82601	5.3304	1.91061	0.645275	1.50654	0.29391	5.9857	3.55121	1.8412	2.24778	0.955272	0.63358	0.672064	0.219569	2.94204	2.09538	0.881947	1.19998	0.463264
Y39	11.491	26.4736	21.2629	28.3621	29.4239	12.6093	12.7914	20.3449	10.6624	5.708	5.22977	10.77	13.5013	5.15706	6.55692	8.2265	17.2074	27.6709	22.3803	32.0429	33.6833	14.554	15.3056	23.2635	8.65039	9.12786	5.25514	14.7872	13.8546	4.55118	5.37944	8.80084	3.51375	2.07765	1.8195	3.33251	6.50627	1.8677	1.7384	2.9794	1.77548	1.55877	0.942147	2.42641	4.20366	1.06948	1.08783	1.86625	0.929969
Y52	12.9419	17.86	18.6236	16.4659	10.6032	17.9492	16.5965	15.8629	11.1165	4.4872	3.96951	17.118	8.30201	6.27336	3.22494	7.78451	18.5288	19.0023	19.55	26.3649	14.0115	19.5534	17.281	19.1845	7.87348	5.71853	4.88594	4.38089	1.9943	5.18335	3.77174	4.82975	8.22203	2.87496	1.60008	3.01666	3.73506	1.68398	1.0856	3.17405	1.30782	1.59937	1.24052	1.1178	0.509707	1.35948	0.932409	1.15244	1.45085
Y37	45.584	46.4298	31.9644	66.074	47.453	39.8359	48.6572	46.5712	10.0454	16.0923	17.3856	40.221	9.00285	16.8906	15.0649	17.8146	47.6063	51.4411	38.6737	83.1367	49.275	44.5348	52.8246	52.4989	8.05923	11.0499	6.96056	23.6525	10.0654	9.61943	14.6548	12.0088	4.82851	6.00825	8.90783	17.0226	5.5303	5.66979	6.19822	7.73793	2.16213	2.78115	2.05155	5.86713	2.23894	2.6128	3.525	3.0341	1.30765
Y23	33.4286	25.8142	16.5584	24.566	24.1984	29.3759	56.6722	30.0877	28.9529	11.9572	9.34186	8.19936	6.61939	20.1302	9.66668	13.5525	49.0545	29.9002	20.3571	26.8971	26.1752	39.7842	58.0079	35.7394	6.50112	6.62314	6.40966	6.09696	8.59493	11.062	11.7746	8.15177	4.83339	3.16086	3.78008	2.95296	1.79596	11.5238	2.89134	4.41977	1.92674	1.21238	1.21445	1.55536	1.92651	3.20458	2.69514	1.96216	1.28517
Y36	42.2213	90.8195	20.0592	77.1385	71.5745	40.5844	33.5371	53.7049	6.87211	22.2745	11.022	25.4905	12.3737	19.8836	9.53823	15.3507	43.3667	95.9346	24.6827	84.2583	73.9515	48.2784	36.9359	58.2012	12.0302	34.3459	5.4209	14.6041	9.81487	10.6862	9.47594	13.7683	2.20569	8.54111	6.71725	5.39	6.12525	12.5747	3.3161	6.41002	2.73219	11.3359	1.24854	3.47418	2.92245	2.07261	2.27444	3.72291	0.544181
Y51	45.8805	29.9482	16.7314	31.5995	44.9187	42.7529	45.427	36.7512	5.9347	12.1986	17.331	14.9826	16.0522	8.38609	16.7931	13.0969	46.7262	32.8284	26.6318	37.2366	49.0128	44.1574	49.2843	40.8396	7.91877	7.34052	3.9469	5.5138	9.8849	6.27109	12.7334	7.65848	1.737	2.1174	7.20233	2.4436	6.20348	1.95845	6.64252	4.04354	1.72653	1.77355	1.05837	1.38495	2.63019	1.70289	2.63344	1.84427	0.400721
Y35	44.2195	51.8623	31.4774	31.9555	21.5417	17.058	42.0784	34.3133	15.5047	16.6847	18.5131	8.08303	6.74696	4.4832	8.45685	11.2104	49.0022	57.9049	38.6946	33.3774	23.6829	18.1445	43.7696	37.7966	23.9988	19.7018	7.86833	14.1526	5.21991	4.03493	14.5638	12.7915	9.65719	5.54841	7.11252	6.72741	3.05255	2.15374	2.73593	5.28397	6.80053	5.18954	2.2936	2.51769	1.38834	0.929947	3.60383	3.24621	2.88173
Y29	28.4179	29.004	15.0396	29.5327	19.7907	27.6778	32.6311	26.0134	7.82438	12.0866	8.69007	5.4863	9.52269	9.58339	9.24429	8.91968	30.5935	33.0286	18.4145	30.3781	23.9468	30.6947	35.1167	28.8818	9.93598	7.63485	3.38632	8.15599	5.41325	8.82603	10.2565	7.65842	6.97857	5.04992	2.5162	3.33218	2.57058	3.35394	2.46483	3.75232	3.01168	1.96866	0.756019	1.72312	1.3394	2.12489	2.36748	1.89875	2.59048
Y20	28.7517	26.7623	10.0923	29.5947	5.72605	10.2721	32.7347	20.562	7.22632	19.5136	6.36511	16.3598	6.36386	5.44073	23.0702	12.0485	30.1595	34.1188	12.9696	36.363	9.31948	12.7629	40.7641	25.2082	11.2021	10.0854	2.94538	10.8649	2.61992	4.76944	14.1912	8.09691	3.7498	7.01818	3.17718	4.78564	1.54889	1.5995	7.96762	4.26383	3.54273	1.95608	0.633773	2.22499	0.663708	1.25594	3.67651	1.99339	1.16273
[truncated: 79 more columns]

## Sheet: Senior dogs - individual trials
ID		Vel CC1	Vel CC2	Vel CC3	Vel CC4	Vel CC5	Vel CC6	Vel CC7	Average	Vel ML1	Vel ML2	Vel ML3	Vel ML4	Vel ML5	Vel ML6	Vel ML7	Average	Vel Ov1	Vel Ov2	Vel Ov3	Vel Ov4	Vel Ov5	Vel Ov6	Vel Ov7	Average	Range CC1	Range CC2	Range CC3	Range CC4	Range CC5	Range CC6	Range CC7	Average	Range ML1	Range ML2	Range ML3	Range ML4	Range ML5	Range ML6	Range ML7	Average	RMS CC1	RMS CC2	RMS CC3	RMS CC4	RMS CC5	RMS CC6	RMS CC7	Average
O44	Abby	24.2554	20.0129	24.4428	27.2501	11.6638	23.4595	23.1973	22.0403	31.2499	10.9584	11.8729	19.0843	7.80263	20.2478	14.796	16.5731	41.9386	24.3378	28.6741	35.9279	15.0098	33.316	30.2077	29.916	12.5067	7.22198	6.42855	10.8383	5.27345	4.2668	5.31805	7.40769	14.4088	8.86318	7.13443	16.5335	5.47767	11.7652	12.5329	10.9594	3.7926	1.8842	1.56729	3.40397	1.17492	1.17033	1.62032	2.08766
O06	Achilles	14.3604	16.7331	43.917	25.2948	19.1489	11.9357	6.6335	19.7176	7.6443	5.38529	9.43594	39.3728	11.4697	3.15724	2.95867	11.3463	16.9857	18.2117	45.2704	50.0203	23.3604	12.6331	7.72431	24.8866	6.96756	5.6227	10.2772	11.3386	11.0537	7.08005	4.04002	8.05427	3.03373	2.42491	2.78288	20.0867	5.53811	0.979864	1.32209	5.1669	2.15679	1.59438	2.79093	3.62356	3.55997	1.85534	0.787581	2.33836
O03	Cinder	42.1812	51.9493	37.7454	71.9006	49.5638	32.889	35.7824	46.0017	18.5583	20.1367	11.6512	37.5251	28.1611	14.292	18.0388	21.1947	50.6258	58.8004	41.0922	87.0388	60.3096	39.0598	42.5544	54.2116	27.831	12.3505	16.5566	38.6721	12.8811	17.6035	10.0286	19.4176	9.54654	10.0468	4.69942	24.4145	11.9916	12.3485	6.28985	11.3339	8.18969	3.45737	3.80178	13.2886	3.1962	4.49689	2.5125	5.5633
O35	Clover	12.9893	30.1065	27.0302	21.2999	17.4486	8.61533	26.836	20.618	9.55112	9.78436	10.6845	8.99348	8.95951	4.79	7.49379	8.60811	17.7145	33.6424	30.5979	24.2228	21.6735	10.8474	29.0572	23.9651	7.79847	15.0219	11.2328	9.24597	13.789	4.50376	10.5265	10.3026	9.15673	8.08952	9.16125	6.13513	4.92764	1.54053	2.80013	5.97299	2.20138	2.20802	2.41207	2.49068	3.83851	1.12973	2.51279	2.39903
O47	Edyth	22.1856	31.0976	22.8272	13.0876	22.701	23.0489	12.0947	21.0061	17.7648	13.8467	9.30547	6.26152	16.6865	9.16278	6.67021	11.3854	31.3232	35.4977	26.1341	15.1477	30.0004	25.6375	14.9031	25.5205	9.80319	8.43207	9.08456	3.2536	5.03758	4.02427	3.20053	6.1194	7.24701	3.08786	3.00932	2.33048	2.74504	1.83014	1.48245	3.10462	2.78802	2.13258	2.35914	0.875797	1.21928	1.0931	0.672354	1.59147
O32	Eli	52.5194	84.888	18.2803	52.7306	32.9151	37.2966	46.9872	46.5167	13.0746	13.4447	3.80143	20.684	6.56924	5.64366	8.48795	10.2437	56.304	86.8359	19.5921	58.7936	34.0641	38.2717	48.8929	48.9649	12.724	13.294	6.18838	16.7148	8.99719	8.05501	7.94552	10.5598	12.64	5.7295	1.82124	6.99299	3.44364	2.85334	2.95905	5.20568	3.07587	3.89608	1.42613	4.41837	1.86565	2.13201	2.21568	2.71854
O28	Four	12.9493	21.0051	14.5993	10.7105	18.5718	10.4422	18.5241	15.2575	11.3874	17.9125	17.3453	9.62456	21.8872	4.37326	11.929	13.4942	18.5918	29.8172	24.077	15.4316	31.4938	12.1367	23.6681	22.1737	4.66941	7.16849	5.9272	6.43551	9.11412	4.98045	7.42991	6.53216	4.13207	6.409	4.67888	2.18512	11.4875	2.0599	5.88065	5.26187	1.11939	1.99337	1.23808	1.56857	2.08754	1.27794	2.15244	1.6339
O37	Harley	19.1635	36.8155	10.9355	15.1006	21.2355	16.0604	65.1179	26.347	10.5893	15.0823	6.43646	8.82949	10.0322	6.7736	32.6955	12.9198	23.4692	41.7205	13.6016	18.5767	25.104	17.7278	74.6116	30.6873	6.41321	13.1784	5.25955	7.06095	6.29821	5.69738	39.4805	11.9126	2.71849	6.02379	2.09168	5.4866	2.14153	3.41028	16.5576	5.49	1.39144	3.19168	1.7261	2.05692	1.80183	1.67084	5.33163	2.45292
O36	Jake	14.3214	15.8069	6.79532	26.7876	16.4835	7.24017	12.9595	14.342	13.8292	8.31696	4.55919	6.31262	3.34128	8.93407	7.8246	7.58828	21.0881	18.8057	9.13095	28.24	17.6196	12.5076	16.025	17.631	8.31897	6.75498	2.93372	20.2481	4.69371	3.11912	7.44847	7.64529	11.7502	3.94658	1.19355	6.05972	1.63917	9.06546	2.73641	5.19872	2.25247	1.26206	0.820257	5.45566	1.07939	1.02679	2.09064	1.99818
O02	Jess	30.6303	14.2393	75.9836	22.9353	36.0173	32.4366	51.5827	37.6893	11.5759	14.577	20.7739	18.4766	6.80951	12.5107	13.3892	14.0161	34.0977	21.5024	82.9353	31.4725	37.749	35.7863	54.6449	42.5983	14.8517	5.87484	27.0215	9.12327	11.7158	10.1189	13.8411	13.221	5.73236	5.83655	18.3183	9.44767	4.11998	7.31285	7.2233	8.28444	4.60393	1.69703	8.0056	2.50378	2.86817	2.24007	3.74484	3.6662
O49	Kate	32.7987	20.8141	33.0994	68.483	25.8876	21.8049	42.9981	35.1265	13.1537	8.86521	5.55615	36.917	9.14796	12.7832	9.42456	13.6925	37.689	23.4444	34.1387	82.2764	29.3689	26.9332	44.9147	39.8236	25.5347	7.55	15.2745	25.5003	8.22529	7.38408	12.3123	14.5402	5.04025	7.577	3.20216	20.0994	3.71182	7.23102	3.86244	7.24629	8.10376	2.14212	3.52251	6.39529	2.31958	2.13578	2.9636	3.94038
O46	Oakley	50.9192	24.084	46.2398	16.2001	14.4335	30.5852	8.24127	27.2433	11.947	8.47186	19.3017	4.35287	4.81895	16.9865	5.48185	10.1944	54.4634	26.4062	52.4782	17.3279	16.1945	36.5333	10.6097	30.5733	21.1046	13.0819	10.0407	4.85428	11.1339	19.7656	3.01265	11.8562	9.08221	5.91213	12.5148	2.81645	1.70042	14.3651	5.07788	7.35271	4.76101	3.95521	2.47601	1.15416	3.74661	4.08559	0.858076	3.00524
O34	Sammie	33.0539	26.1075	16.8425	18.763	35.1282	11.7096	13.3911	22.1423	21.0383	7.12192	8.43076	9.05954	10.9798	5.47588	8.11791	10.032	42.7685	27.6098	19.9143	21.983	38.2379	14.2294	17.2164	25.9942	9.37119	14.4879	12.0972	6.68213	9.4606	6.88819	5.14715	9.16205	12.6346	5.00455	5.20176	3.36453	8.24498	3.43376	2.73633	5.80293	2.63823	5.00196	4.02358	1.75386	2.53722	2.11988	1.41677	2.7845
O01	Stellla	14.912	20.9418	25.0042	20.958	13.1851	9.92944	22.6003	18.2187	8.15752	6.31226	9.29982	4.51905	6.41667	13.0142	7.95736	7.95384	18.1026	23.0343	28.0645	22.1235	15.7813	17.8741	25.1426	21.4461	3.8575	3.92447	14.9043	5.5626	3.1758	4.73281	4.74642	5.84342	2.86059	2.96233	3.78657	2.19449	4.2506	5.46045	2.71058	3.4608	0.94252	1.07066	4.18896	1.68357	0.897524	1.27365	1.24431	1.61446
O24	Coco	29.6845	17.1908	17.0113	47.7698	22.1087	76.1941	6.68261	30.9488	13.3077	7.31512	5.8673	20.4213	15.1585	17.3285	4.93386	12.0475	33.5287	20.3616	19.2049	54.0193	28.906	79.8897	8.98499	34.985	18.8504	4.86178	5.30141	24.5388	12.0022	64.5255	2.11986	18.8857	7.22943	1.98676	1.6878	11.0605	4.72693	9.95963	1.90303	5.50773	6.32096	1.49749	1.15756	7.22518	2.32532	11.4047	0.521957	4.35045
O04	Dori	13.3321	30.4102	32.8197	17.3904	10.5809	28.6567	29.8244	23.2878	4.77379	11.8307	16.7651	10.5853	5.90386	11.7878	14.0407	10.8125	14.5943	34.5141	37.4425	21.6027	13.3609	31.3577	34.0907	26.709	4.21685	9.20656	10.2585	5.00408	4.67508	7.75197	8.6668	7.1114	1.83598	2.46624	7.40451	2.75322	3.094	3.23285	5.44579	3.74751	1.06562	2.55786	1.91592	1.2046	1.44944	1.7802	1.89506	1.69553
O12	Rosie	41.5464	43.9174	45.6914	40.4029	43.2495	20.7464	59.6198	42.1677	14.9753	30.2812	12.9108	9.81833	18.5119	11.5395	21.1789	17.0308	45.3591	56.9631	48.6689	43.4175	48.7329	24.8963	63.9524	47.4272	32.344	25.3017	22.8373	21.8909	20.2987	6.15378	32.7854	23.0874	6.19873	14.2519	4.68718	1.94464	7.97403	2.5761	15.0582	7.52725	11.5412	5.20174	4.47953	3.67414	3.87634	1.58316	8.77216	5.58976
O45	Cassidy	26.2816	21.3604	11.2395	14.9914	15.1302	16.2348	17.1146	17.4789	10.5175	3.95681	7.92883	6.54162	9.37642	6.35082	15.3599	8.57599	29.6209	21.9355	15.5767	17.3046	19.5193	19.3721	25.7908	21.3028	10.849	6.26521	4.25726	6.09805	5.62481	7.02427	4.0935	6.31601	5.06354	3.68005	5.68982	2.60245	8.91438	2.76884	13.7584	6.06822	3.05384	1.40312	1.22069	1.63213	1.68148	1.95564	1.13008	1.72528
O25	May	12.299	25.6217	14.1441	12.4983	12.8095	17.4004	29.2263	17.7142	5.90289	15.0084	9.57701	2.9582	8.46806	8.13016	11.2233	8.75256	14.4394	32.1579	17.9246	13.1793	16.4438	20.2478	32.7097	21.0146	9.46945	11.2281	5.91582	4.22442	11.2164	5.41468	15.0191	8.92686	2.27151	9.39748	4.08706	1.71722	3.40006	2.3092	7.60353	4.39801	3.12046	3.44072	1.68793	0.935329	2.58947	1.11709	4.57738	2.49548
O33	Mocha	13.3321	30.4102	32.8197	17.3904	10.5809	28.6567	29.8244	23.2878	4.77379	11.8307	16.7651	10.5853	5.90386	11.7878	14.0407	10.8125	14.5943	34.5141	37.4425	21.6027	13.3609	31.3577	34.0907	26.709	4.21685	9.20656	10.2585	5.00408	4.67508	7.75197	8.6668	7.1114	1.83598	2.46624	7.40451	2.75322	3.094	3.23285	5.44579	3.74751	1.06562	2.55786	1.91592	1.2046	1.44944	1.7802	1.89506	1.69553
O38	Riley	16.9346	10.1498	10.813	18.3343	21.808	8.74728	10.7956	13.9404	13.7729	4.7891	8.42898	12.8168	20.3363	6.16398	4.72016	10.1469	23.9254	12.6099	15.9106	24.1167	33.3387	11.9588	12.5071	19.1953	9.27405	6.90836	3.80764	10.3349	11.639	3.7387	6.00524	7.38685	6.14079	2.91072	4.25168	3.2409	10.8045	4.95568	1.69468	4.85699	2.64081	2.366	0.964138	3.10106	3.27965	0.855131	1.33278	2.07708
O07	Elizabeth Bennet	49.2196	44.8155	11.9313	49.008	29.7396	38.4701	24.625	35.4013	11.3712	6.63978	8.32453	16.3856	15.579	15.4251	9.7809	11.9294	51.8076	46.3656	15.8616	55.2394	35.831	43.4441	28.1456	39.5278	15.6311	13.9807	6.11744	27.8968	9.28553	7.30349	8.43257	12.6639	4.18319	2.17092	3.10784	10.7731	8.47142	6.80243	5.32762	5.83379	3.51532	3.61611	1.54836	6.01137	2.91367	2.06557	2.38692	3.15104
O39	Faith	39.8513	56.896	39.3535	118.047	45.6558	45.9342	45.7388	55.9252	12.5583	17.6215	20.7095	56.6716	15.7624	17.525	21.2951	23.1633	43.2377	62.3075	46.5776	137.85	50.4884	52.8957	53.6771	63.862	13.0585	15.1987	9.95691	46.544	17.0151	14.3201	16.3411	18.9192	5.39455	4.55082	6.37238	20.7987	6.32297	6.19994	10.1985	8.54826	2.566	4.04241	2.64536	14.5245	4.69777	3.28026	3.92134	5.09681
O26	Miley	24.1746	35.8888	15.3023	34.9143	39.9561	20.7026	21.3396	27.4683	4.24888	14.2486	4.0445	13.9443	11.6354	6.0001	7.67758	8.82849	25.0973	40.6247	16.5011	39.1606	43.2795	22.9119	23.3016	30.1252	5.70669	7.966	4.86404	6.99103	17.0191	7.72219	8.44212	8.3873	1.63403	3.89366	1.12682	3.65354	4.0056	1.84976	4.3422	2.92937	1.49106	1.83518	1.41712	1.61046	3.07183	1.91244	1.91509	1.89331
[truncated: 80 more columns]
